# Supplementary material for: Synthesis and Anti-Tumor Evaluation of Carboranyl BMS-202 Analogues—A Case of Carborane Not as Phenyl Ring Mimetic
Source: Molecules. 2025 Dec 16;30(24):4789. doi: 10.3390/molecules30244789 (PMC12735689; doi:10.3390/molecules30244789)
Supplement: Supplementary file 1 [file molecules-30-04789-s001.zip]

Archive with 1 entries (1 files):
- molecules-3949075-supplementary.pdf
